# Supplementary material for: MYCN is a novel oncogenic target in pediatric T-cell Acute Lymphoblastic Leukemia
Source: Oncotarget. 2013 Sep 29;5(1):120–30. doi: 10.18632/oncotarget.1337 (PMC3960194; doi:10.18632/oncotarget.1337)
Supplement: Supplementary file 2 [file oncotarget-05-0120-s002.xls]

## Sheet: 1
Genetic subclonal complexity and miR125a-5p down-regulation identify a subset of patients with inferior outcome in low-risk CLL patients - Rigolin et al
Supplemental Table 1. microRNAs differentially expressed in patients with (W) vs. without (WO) lesions in CD38+ cells, considering CD38+ population.
microRNA	p (Corr)	p	Fold Change (abs)	Regulation W/WO	W (log2 expression)	WO (log2 expression)	Chromosome	mirbase accession number
hsa-let-7c	0.0237545	0.0180707	2.78113	up	4.39727	2.9216	chr21	MIMAT0000064
hsa-let-7e-5p	0.0452481	0.0432808	3.97966	down	-2.62131	-0.628664	chr19	MIMAT0000066
hsa-miR-103a-3p	0.0193755	0.00136734	2.99667	down	5.84823	7.43159	chr5	MIMAT0000101
hsa-miR-125a-5p	0.0230537	0.00558079	3.39795	down	-3.06516	-1.3005	chr19	MIMAT0000443
hsa-miR-126-3p	0.0237545	0.016074	6.91726	down	-3.06516	-0.274962	chr9	MIMAT0000445
hsa-miR-130a-3p	0.0237545	0.00906714	13.1007	down	-3.06516	0.646406	chr11	MIMAT0000425
hsa-miR-130b-3p	0.0193755	0.00168483	21.4187	down	-2.06992	2.35087	chr22	MIMAT0000691
hsa-miR-134	0.0460247	0.0460247	3.71596	down	-3.06516	-1.17143	chr14	MIMAT0000447
hsa-miR-15a-5p	0.0237545	0.0136359	4.73423	down	5.85588	8.09901	chr13	MIMAT0000068
hsa-miR-16-5p	0.0259006	0.0225222	2.88947	down	8.66098	10.1918	chr3	MIMAT0000069
hsa-miR-181b-5p	0.0237545	0.0166426	10.6944	down	-2.15544	1.26334	chr1	MIMAT0000257
hsa-miR-199a-3p	0.0230537	0.00635283	5.999	down	-3.06516	-0.480441	chr1	MIMAT0000232
hsa-miR-199b-5p	0.0237545	0.0183544	6.33958	down	-3.06516	-0.400776	chr9	MIMAT0000263
hsa-miR-21-5p	0.0237545	0.0185905	3.38364	down	9.11349	10.8721	chr17	MIMAT0000076
hsa-miR-223-3p	0.0237545	0.0140271	6.32114	down	8.32998	10.9902	chrX	MIMAT0000280
hsa-miR-24-3p	0.0237545	0.0104423	3.82641	down	4.94784	6.88383	chr9	MIMAT0000080
hsa-miR-338-3p	0.0230537	0.00701636	17.2583	down	-3.06516	1.04406	chr17	MIMAT0000763
hsa-miR-342-5p	0.0290361	0.0265112	2.66078	up	4.55291	3.14106	chr14	MIMAT0004694
hsa-miR-361-5p	0.0237545	0.0112903	15.4314	down	-1.47984	2.46796	chrX	MIMAT0000703
hsa-miR-425-5p	0.0253122	0.0209101	37.5198	down	-0.466798	4.76278	chr3	MIMAT0003393
hsa-miR-454-3p	0.0230537	0.00569595	2.95411	down	-3.06516	-1.50244	chr17	MIMAT0003885
hsa-miR-486-3p	0.0237545	0.0118597	16.2762	up	1.98497	-2.03972	chr8	MIMAT0004762
hsa-miR-652-3p	0.0230537	0.0032413	3.94778	down	-3.06516	-1.08412	chrX	MIMAT0003322

## Sheet: 2
Supplemental Table 2. microRNAs differentially expressed in patients with (W) vs. without (WO) lesions in CD38+ cells, considering CD38- population.
microRNA	p (Corr)	p	Fold Change (abs)	Regulation W/WO	W (log2 expression)	WO (log2 expression)	Chromosome	mirbase accession number
hsa-let-7e-5p	0.0155151	0.00250003	6.44896	down	-2.47689	0.212172	chr19	MIMAT0000066
hsa-miR-125a-5p	0.0155151	0.00474243	3.63276	down	-3.10962	-1.24855	chr19	MIMAT0000443
hsa-miR-151a-3p	0.0369346	0.0205192	2.74219	up	-1.72605	-3.18138	chr8	MIMAT0000757
hsa-miR-181a-5p	0.0242874	0.0107944	9.88259	down	-0.192983	3.11191	chr1	MIMAT0000256
hsa-miR-181b-5p	0.0155151	0.00517171	3.57793	down	-3.20831	-1.36918	chr1	MIMAT0000257
hsa-miR-20a-3p	0.0387086	0.0387086	4.1184	up	-0.13887	-2.18096	chr13	MIMAT0004493
hsa-miR-338-3p	0.0383631	0.0259557	8.34248	down	-2.48459	0.575891	chr17	MIMAT0000763
hsa-miR-361-3p	0.0383631	0.0341006	3.25899	up	2.56046	0.856038	chrX	MIMAT0004682
hsa-miR-483-5p	0.0383631	0.0319882	4.86237	up	0.215869	-2.06579	chr11	MIMAT0004761
